# Supplementary material for: GLIPR1L1 is an IZUMO-binding protein required for optimal fertilization in the mouse
Source: BMC Biol. 2019 Oct 31;17:86. doi: 10.1186/s12915-019-0701-1 (PMC6824042; doi:10.1186/s12915-019-0701-1)
Supplement: Supplementary file 6 — Additional file 6. Raw data. This file contains raw data with individual data points or replicates for Figures 5c; 7a; 8a-g; 9a,b; 10b (i.e. those experiments in which n < 6). [file 12915_2019_701_MOESM6_ESM.xlsx]

## Sheet: Additional File 6
Additional File 6: Raw data values for experiments in which n < 6
Figure 5C
	% of cells with positive PLA signal
	PS	RS	Caput	Corpus	Cauda (NC)	Cauda (CAP)	Cauda (AR)
Replicate 1	100	86	23	28	26	26	85
Replicate 2	98	65	2	4	21	34	99
Replicate 3	99	100	10	12	15	11	95
Replicate 4						12	89
Replicate 5						12	97
Mean	99	83.6667	11.6667	14.6667	20.6667	19	93
SEM	0.57735	10.1708	7.49444	8.64099	3.1798	4.66905	2.60768
Figure 7A
Replicates	Target	Ct Mean	(Ppia - Gene)	2^
WT-1	Primer 1	17.5277	0.099731	1.07157			WT	Glipr1l1-/-
WT-2	Primer 1	17.4157	0.540493	1.45447			1.07157	0.272157
WT-3	Primer 1	17.9424	0.084052	1.05999			1.45447	0.00800056
KO-1	Primer 1	19.5938	-1.87749	0.272157			1.05999	0.00997946
KO-2	Primer 1	24.7166	-6.96568	0.00800056
KO-3	Primer 1	23.6733	-6.64682	0.00997946		0.896456	1.19534	0.0967122	0.22768
						1.21678		0.0809074	0.0066931
WT-1	PPIA	17.6274				0.886766			0.0083486
WT-2	PPIA	17.9562
WT-3	PPIA	18.0265				Glipr1l1 mRNA expression relative to Ppia (%WT)	100	8.09074
KO-1	PPIA	17.7163
KO-2	PPIA	17.7509
KO-3	PPIA	17.0265
Figure 8B
	Daily Sperm Production (DSP)
	WT	Glipr1l1-/-
Replicate 1	2.38481e+06	2.03636e+06
Replicate 2	2962500	2.67273e+06
Replicate 3	1.67355e+06	2.09965e+06
Replicate 4	2685341	2555819
Replicate 5	2538587	2269579
Mean ± SD of WT	2448959 ± 215986
Mean ± SD of Glipr1l1-/-	2326827 ± 124768
Figure 8C
	% of total sperm motility
	WT	Glipr1l1-/-
Replicate 1	86	70
Replicate 2	78	92
Replicate 3	73	80
Replicate 4	63	90
Replicate 5	89	93
Mean ± SD of WT	77.5 ± 3.254
Mean ± SD of Glipr1l1-/-	85 ± 2.498
Figure 8D
	% of progressive sperm motility
	WT	Glipr1l1-/-
Replicate 1	52	46
Replicate 2	48	66
Replicate 3	42	50
Replicate 4	33	61
Replicate 5	61	67
Mean ± SD of WT	47.2 ± 2.368
Mean ± SD of Glipr1l1-/-	58 ± 2.522
Figure 8E
Sperm velocity parameters	WT			Glipr1l1-/-
	Mean	SD	Replicates	Mean	SD	Replicates
Rapid	51.33	2.728	5	58.33	7.535	5
Medium	28	2	5	22.33	1.8	5
Slow	1.666	0.333	5	1	0	5
Static	19.66	3.5	5	18.33	6.3	5
Figure 8F
Replicate 1	WT						Glipr1l1-/-
	Time	Hexokinase	P70	normalized p70	Relative P70		Time	Hexokinase	P70	normalized p70	Relative P70
	10	7097.68	986.607	0.139004	1		10	16354.8	719.506	0.043994	1
	20	3310.05	875.062	0.264365	1.90185		20	15166	987.79	0.065132	1.48048
	30	4183.95	1889.27	0.451552	3.24848		30	11072.4	1417.25	0.127998	2.90947
	60	8389.7	5442.73	0.64874	4.66706		60	10131.9	2021.17	0.199486	4.53444
Replicate 2	WT						Glipr1l1-/-
	Time	Hexokinase	P70	normalized p70	Relative P70		Time	Hexokinase	P70	normalized p70	Relative P70
	10	24572.4	10270	0.41795	1		10	17004.4	6009.83	0.353428	1
	20	16972.3	14622	0.86152	2.0613		20	12541.1	7603.7	0.606304	1.71549
	30	19841.2	23507.8	1.1848	2.8348		30	14815	16072.9	1.08491	3.06967
	60	20458.4	32011	1.56469	3.74372		60	16716.5	29308.2	1.75325	4.96068
Replicate 3	WT						Glipr1l1-/-
	Time	Hexokinase	P70	normalized p70	Relative P70		Time	Hexokinase	P70	normalized p70	Relative P70
	10	26592.8	8588.31	0.322956	1		10	16780.5	6543.9	0.389972	1
	20	19752.9	14700.5	0.744218	2.30439		20	18753.9	11343.6	0.604866	1.55105
	30	20485.2	19974.6	0.975077	3.01922		30	20973.5	13813.2	0.658601	1.68884
	60	25153.3	17351.4	0.689825	2.13597		60	27983.8	26985.4	0.964323	2.4728
Replicate 4	WT						Glipr1l1-/-
	Time	Hexokinase	P70	normalized p70	Relative P70		Time	Hexokinase	P70	normalized p70	Relative P70
	10	18662.9	8816.55	0.472411	1		10	17605.4	6939.64	0.394176	1
	20	22515.9	21901	0.97269	2.05899		20	21620.7	17452.8	0.807225	2.04788
	30	20199	38015.3	1.88203	3.98389		30	19879.1	32023.7	1.61092	4.08681
	60	20063.7	44219.8	2.20397	4.66536		60	18625.3	41104.5	2.20692	5.59881
Figure 8G*
	WT				WT-Prog				Glipr1l1-/-				Glipr1l1-/- - Prog
	Replicate 1	Replicate 2	Replicate 3	Replicate 4	Replicate 1	Replicate 2	Replicate 3	Replicate 4	Replicate 1	Replicate 2	Replicate 3	Replicate 4	Replicate 1	Replicate 2	Replicate 3	Replicate 4
AR	11.1	1	5.8	4.8	52.3	54.6	50.5	58.6	3.2	2.8	2.3	2.4	16.1	19.1	17.2	15.8
Partial AR	25	27.8	35.7	30.7	22.26	24.8	28	26.8	33.4	30.5	13.3	25.5	31.6	40.4	29.4	35.5
No AR	63.7	71	58.4	68.5	25.3	20.49	21.3	23.7	63.3	66.6	84.3	64.6	52	40.4	53.2	52.7
*In each replicate, 200 sperm cells were counted and the percentage is recorded
Figure 9A
	number of sperm binding/egg
	WT	Glipr1l1-/-
Replicate 1	27	25.6
Replicate 2	44.5714	32.125
Replicate 3	21.6	1.5
Replicate 4	28.6667	16.25
Replicate 5	50.8333	34.3333
Mean ± SD of WT	34.53 ± 5.59
Mean ± SD of Glipr1l1-/-	21.96 ± 6.004
Figure 9B
	% 2-cell embryo
	WT	Glipr1l1-/-
Replicate 1	78.4314	61.1111
Replicate 2	56.4516	50
Replicate 3	78.1818	43.3333
Replicate 4	62.5	12.5
Replicate 5	61.54	34.09
Mean ± SD of WT	67.42 ± 4.562
Mean ± SD of Glipr1l1-/-	40.21 ± 8.209
Figure 10B
	% IZUMO relocalization
	WT					Glipr1l1-/-
	Relicate 1	Relicate 2	Relicate 3	Relicate 4	Relicate 5	Relicate 1	Relicate 2	Relicate 3	Relicate 4	Relicate 5
Non-AR	8.69	8.69	8.2	8.8	8.7	10	11	10.82	10.78	11.4
AR	84.86	86.23	83.7	85.4	85.68	25.21	17.71	18.3	17.89	16.78
Mean ± SD of WT - Non AR	8.616	0.237129
Mean ± SD of WT - AR	84.86	0.960927
Mean ± SD of Glipr1l1-/- - Non AR	10.8	0.510098
Mean ± SD of Glipr1l1-/- - AR	19.178	3.41761
Supplementary Figure 3A
	WT	Glipr1l1-/-
Replicate 1	4.5	8
Replicate 2	6.6	4
Replicate 3	6.5	7.5
Replicate 4	8.5	3
Replicate 5	7	6
Mean ± SD of WT	6.62 ± 0.6398
Mean ± SD of Glipr1l1-/-	5.7 ± 0.9695
Supplementary Figure 3B
	WT	Glipr1l1-/-
Replicate 1	30.7	30.22
Replicate 2	31.59	30.78
Replicate 3	31.3	30.09
Replicate 4	31.54	31
Replicate 5	28.1	29.51
Mean ± SD of WT	30.65 ± 0.6559
Mean ± SD of Glipr1l1-/-	30.32 ± 0.2639
Supplementary Figure 3C
	WT	Glipr1l1-/-
Replicate 1	0.05	0.1
Replicate 2	0.06	0.07
Replicate 3	0.1	0.1
Replicate 4	0.07	0.08
Replicate 5	0.1	0.1
Mean ± SD of WT	0.076 ± 0.0103
Mean ± SD of Glipr1l1-/-	0.09 ± 0.006325
Supplementary Figure 4
Replicate 1	WT						Glipr1l1-/-
	Time	Hexokinase	P110	normalized p110	relative p110		Time	Hexokinase	P110	normalized p110	relative p110
	10	7097.68	476.971	0.067201	1		10	16354.8	88.95	0.00543877	1
	20	3310.05	747.778	0.225911	3.36172		20	15166	194.364	0.0128158	2.35637
	30	4183.95	1757.78	0.420124	6.25175		30	11072.4	286.778	0.0259002	4.76215
	60	8389.7	4072.25	0.485386	7.22291		60	10131.9	542.215	0.0535158	9.83968
Replicate 2	WT						Glipr1l1-/-
	Time	Hexokinase	P110	normalized p110	relative p110		Time	Hexokinase	P110	normalized p110	relative p110
	10	24572.4	39.5	0.00160749	1		10	17004.4	241.778	0.0142186	1
	20	16972.3	50.364	0.00296742	1.84599		20	12541.1	137.364	0.0109531	0.77034
	30	19841.2	219.021	0.0110387	6.86704		30	14815	886.536	0.0598406	4.20862
	60	20458.4	145.569	0.00711537	4.42637		60	16716.5	1547.34	0.0925632	6.51002
Replicate 3	WT						Glipr1l1-/-
	Time	Hexokinase	P110	normalized p110	relative p110		Time	Hexokinase	P110	normalized p110	relative p110
	10	26592.8	27.536	0.00103547	1		10	16780.5	45.96	0.0027389	1
	20	19752.9	36.326	0.00183902	1.77602		20	18753.9	132.095	0.00704359	2.57169
	30	20485.2	108.782	0.00531028	5.12838		30	20973.5	306.457	0.0146116	5.33485
	60	25153.3	145.953	0.00580254	5.60378		60	27983.8	536.129	0.0191585	6.99497
Replicate 4	WT						Glipr1l1-/-
	Time	Hexokinase	P110	normalized p110	relative p110		Time	Hexokinase	P110	normalized p110	relative p110
	10	18662.9	462.647	0.0247897	1		10	17605.4	149.536	0.00849374	1
	20	22515.9	424.987	0.0188749	0.761402		20	21620.7	162.536	0.0075176	0.885074
	30	20199	1990.45	0.0985417	3.9751		30	19879.1	827.92	0.0416478	4.90335
	60	20063.7	2785.75	0.138845	5.60092		60	18625.3	1078.33	0.0578957	6.81628
